# Supplementary material for: Host–Gut Microbiome Metabolic Interactions in PFAS-Impacted Freshwater Turtles (Emydura macquarii macquarii)
Source: Metabolites. 2022 Aug 16;12(8):747. doi: 10.3390/metabo12080747 (PMC9415956; doi:10.3390/metabo12080747)
Supplement: Supplementary file 1 [file metabolites-12-00747-s001.zip]

Archive with 1 entries (1 files):
- metabolites-1801773-SI.xlsx
