# Supplementary material for: Host–Gut Microbiome Metabolic Interactions in PFAS-Impacted Freshwater Turtles (Emydura macquarii macquarii)
Source: Metabolites. 2022 Aug 16;12(8):747. doi: 10.3390/metabo12080747 (PMC9415956; doi:10.3390/metabo12080747)
Supplement: Supplementary file 1 [file metabolites-12-00747-s001.zip › metabolites-1801773-SI.xlsx]

## Sheet: Table S1
Table S1. Sampled freshwater turtle serum biochemistry data
Assay	Units	Normal Range^	Impacted Site			Reference Site			Unpaired t-test		F-test (variance)
			Average (± 1/2 range)	SD	n	Average (± 1/2 range)	SD	n	P-value	t, df	P-value	F, DFn, Dfd
Glucose	mmol/L	3.5 - 8.4	2.38 ± 1.05	0.909395	5	1.14 ± 0.8	0.646529	5	0.0276	t=2.687, df=8	0.4515	2.250, 4, 4
Urea	mmol/L	-	3.14 ± 1.35	0.976217	5	0.52 ± 0.25	0.216795	5	0.0005	t=5.701, df=8	0.0086	25.00, 4, 4
Uric Acid	µmol/L	40 - 80	124 ± 5	5.47723	5	64 ± 20	18.1659	5	>0.001	t=7.069, df=8	0.0399	10.91, 4, 4
Phosphorus	mmol/L	1.1 - 2.8	1.04 ± 0.3	0.270185	5	1.08 ± 0.2	0.164317	5	0.5524	t=0.6202, df=8	0.4515	2.250, 4, 4
Calcium	mmol/L	-	2.88 ± 0.45	0.383406	5	3.38 ± 0.55	0.432435	5	0.0835	t=1.976, df=8	n.s	1.000, 4, 4
Total Protein	g/L	25 - 42	28.2 ± 3.5	3.03315	5	34.6 ± 5	3.97492	5	0.0207	t=2.874, df=8	0.599	1.756, 4, 4
Albumin	g/L	12 - 22	9.6 ± 1	0.894427	5	10 ± 3	2.34521	5	0.731	t=0.3561, df=8	0.0904	6.790, 4, 4
Globulin	g/L	0 - 23	18.6 ± 2.5	2.19089	5	24.6 ± 5	4.03733	5	0.0194	t=2.918, df=8	0.2665	3.368, 4, 4
Albumin: Globulin Ratio	-	-	0.52 ± 0.05	0.0447214	5	0.42 ± 0.15	0.130384	5	0.226	t=1.312, df=8	0.0419	10.62, 4, 4
AST	U/L	54 - 181	109.6 ± 32.5	30.0965	5	91.2 ± 31	24.4274	5	0.3195	t=1.061, df=8	0.6956	1.518, 4, 4
Glutamate Dehydrogenase (GLDH)	IU/L		1.8 ± 1	0.83666	5	0.8 ± 0.5	0.447214	5	0.0406	t=2.440, df=8	0.2861	3.200, 4, 4
Cholesterol	mmol/L	-	2.36 ± 0.55	0.450555	5	2.18 ± 0.6	0.476445	5	0.5447	t=0.6325, df=8	n.s	1.000, 4, 4
Creatine Kinase	U/L	100 - 1360	695.4 ± 483	406.911	5	848.8 ± 780	713.009	5	0.6871	t=0.4178, df=8	0.3028	3.071, 4, 4
Bile Acids Preprandial / Random	µmol/L	-	4 ± 1	0.707107	5	1.4 ± 0.5	0.547723	5	>0.001	t=6.541, df=8	0.6462	1.633, 4, 4
Note, ^ normal range is based on pathological lab reference range thresholds for reptiles.

## Sheet: Table S2
Table S2: Summary of the significant metabolites identified by the volcano plot analyses.
Meatbolite	KEGG	HMDB	Analysis	Down/upregulated (PFAS Impacted)	FC	log2(FC)	p-Value	-LOG10(p)
3-Hydroxyphenylacetic acid	C05593	HMDB0000440	Targeted CCM	Down	0.014697	-6.0883	8.6978e-08	7.0606
N-methyl-L-glutamic Acid	C01046	HMDB0062660	Untargeted metabolites	Down	0.022762	-5.4572	1.0903e-06	5.9624
Ortho-Hydroxyphenylacetic acid	C05852	HMDB0000669	Untargeted metabolites	Down	0.057105	-4.1302	5.2001e-08	7.284
L-Asparagine	C00152	HMDB0000168	Untargeted metabolites	Down	0.075042	-3.7361	0.00010528	3.9777
Gluconolactone	C00198	HMDB0000150	Untargeted metabolites	Down	0.091124	-3.456	3.0288e-07	6.5187
(Z)-4-Hydroxy-6-dodecenoic acid lactone	C03107	HMDB0032331	Untargeted metabolites	Down	0.09166	-3.4476	3.3228e-07	6.4785
L-Gulonolactone	C01040	HMDB0003466	Untargeted metabolites	Down	0.092299	-3.4375	3.6944e-07	6.4325
Tyrosol	C06044	HMDB0004284	Untargeted metabolites	Down	0.11752	-3.0891	9.0288e-06	5.0444
5-Methoxyindoleacetate	C05660	HMDB0004096	Untargeted metabolites	Down	0.1203	-3.0553	3.0147e-09	8.5208
Phenol	C15584	HMDB0000228	Untargeted metabolites	Down	0.1372	-2.8657	0.0005114	3.2912
2-Phenylacetamide	C02505	HMDB0010715	Untargeted metabolites	Down	0.13946	-2.842	0.0016836	2.7737
Isonicotinic acid	C07446	HMDB0060665	Untargeted metabolites	Down	0.16267	-2.62	0.0086534	2.0628
p-Hydroxyphenylacetic acid	C00642	HMDB0000020	Untargeted metabolites	Down	0.16901	-2.5649	0.0042879	2.3678
Androsterone	C00523	HMDB0000031	Untargeted metabolites	Down	0.17856	-2.4856	9.5669e-06	5.0192
2-Hydroxypyridine	C02502	HMDB0013751	Untargeted metabolites	Down	0.18129	-2.4636	0.02708	1.5674
L-Dihydroorotic acid	C00337	HMDB0003349	Targeted CCM	Down	0.19122	-2.3867	0.039319	1.4054
Cyclic AMP	C00575	HMDB0000058	Untargeted metabolites	Down	0.19629	-2.3489	0.010118	1.9949
3-Hydroxybenzoic acid	C00587	HMDB0002466	Targeted CCM	Down	0.21543	-2.2147	0.00026863	3.5708
Thymine	C00178	HMDB0000262	Targeted CCM	Down	0.22643	-2.1428	1.4196e-07	6.8478
Hypoxanthine	C00262	HMDB0000157	Targeted CCM	Down	0.2288	-2.1279	5.8308e-10	9.2343
Homogentisic acid	C00544	HMDB0000130	Untargeted metabolites	Down	0.23339	-2.0992	0.0048483	2.3144
p-Hydroxymandelic acid	C11527	HMDB0000822	Untargeted metabolites	Down	0.26638	-1.9084	0.0009781	3.0096
Ureidosuccinic acid	C00438	HMDB0000828	Untargeted metabolites	Down	0.27013	-1.8882	0.00011743	3.9302
Adenine	C00147	HMDB0000034	Untargeted metabolites	Down	0.27885	-1.8425	3.6129e-05	4.4421
L-3-Cyanoalanine	C02512	HMDB0060245	Untargeted metabolites	Down	0.28405	-1.8158	0.024102	1.618
Estrone	C00468	HMDB0000145	Untargeted metabolites	Down	0.29848	-1.7443	0.00060608	3.2175
Hydroxypyruvic acid	C00168	HMDB0001352	Untargeted metabolites	Down	0.30841	-1.6971	0.0013184	2.8799
Galactonic acid	C00880	HMDB0000565	Targeted CCM	Down	0.31462	-1.6683	0.00026369	3.5789
5a-Pregnane-3,20-dione	C03681	HMDB0003759	Untargeted metabolites	Down	0.31659	-1.6593	0.00051995	3.284
Benzoic acid	C00539	HMDB0001870	Untargeted metabolites	Down	0.32094	-1.6396	0.0027593	2.5592
Melibiose	C05402	HMDB0000048	Targeted CCM	Down	0.32154	-1.6369	0.00013894	3.8572
Acetylcysteine	C06809	HMDB0001890	Untargeted metabolites	Down	0.32855	-1.6058	0.044747	1.3492
Gluconic acid	C00257	HMDB0000625	Targeted CCM	Down	0.3441	-1.5391	4.9505e-05	4.3054
Hydroxyurea	C07044	HMDB0015140	Untargeted metabolites	Down	0.35029	-1.5134	4.5901e-09	8.3382
Allantoin	C01551	HMDB0000462	Untargeted metabolites	Down	0.3625	-1.464	6.7807e-06	5.1687
Chlorphentermine	D06890	HMDB0001867	Untargeted metabolites	Down	0.39202	-1.351	0.00065101	3.1864
But-2-enoic acid	C01771	HMDB0010720	Untargeted metabolites	Down	0.39237	-1.3497	0.013911	1.8566
Xanthine	C00385	HMDB0000292	Targeted CCM	Down	0.39702	-1.3327	1.0277e-06	5.9881
(Methylthio)acetic acid	C03173	HMDB0035646	Untargeted metabolites	Down	0.41243	-1.2778	0.0049692	2.3037
Cellobiose	C06422	HMDB0000055	Targeted CCM	Down	0.41405	-1.2721	0.00016526	3.7818
D-Maltose	C00208	HMDB0000163	Targeted CCM	Down	0.41478	-1.2696	1.6693e-05	4.7775
Taurocholic acid	C05122	HMDB0000036	Untargeted metabolites	Down	0.41626	-1.2644	0.010493	1.9791
Uracil	C00106	HMDB0000300	Targeted CCM	Down	0.41939	-1.2536	5.1691e-06	5.2866
L-Cystine	C00491	HMDB0000192	Untargeted metabolites	Down	0.42234	-1.2435	0.00010689	3.971
Deoxyribose	C01801	HMDB0003224	Targeted CCM	Down	0.42552	-1.2327	1.9757e-06	5.7043
Sulcatone	C07287	HMDB0035915	Untargeted metabolites	Down	0.42635	-1.2299	0.0005426	3.2655
Methylsuccinic acid	C08645	HMDB0001844	Untargeted metabolites	Down	0.4355	-1.1993	0.017354	1.7606
Ascorbic acid	C01041	HMDB0000044	Untargeted metabolites	Down	0.44695	-1.1618	0.033061	1.4807
Malonic acid	C04025	HMDB0000691	Targeted CCM	Down	0.44863	-1.1564	0.010784	1.9672
D-Xylose	C00181	HMDB0000098	Targeted CCM	Down	0.44914	-1.1548	2.94e-08	7.5316
Succinic acid	C00042	HMDB0000254	Targeted CCM	Down	0.45093	-1.149	7.0098e-05	4.1543
Threonic acid	C01620	HMDB0000943	Untargeted metabolites	Down	0.46916	-1.0919	0.024662	1.608
Guanine	C00242	HMDB0000132	Targeted CCM	Down	0.48504	-1.0438	0.027948	1.5536
Dihydrotestosterone	C03917	HMDB0002961	Untargeted metabolites	Down	0.48867	-1.0331	0.0051035	2.2921
Dihydrouracil	C00429	HMDB0000076	Untargeted metabolites	Down	0.48888	-1.0325	0.014062	1.8519
2-Aminoisobutyric acid	C03665	HMDB0001906	Untargeted metabolites	Up	2.02	1.0143	1.6825e-08	7.774
Dimethylglycine	C01026	HMDB0000092	Untargeted metabolites	Up	2.0211	1.0152	1.6526e-08	7.7818
Gamma-Aminobutyric acid	C00334	HMDB0000112	Untargeted metabolites	Up	2.0477	1.034	7.9141e-09	8.1016
Sinapyl alcohol	C02325	HMDB0013070	Untargeted metabolites	Up	2.0944	1.0665	2.4745e-05	4.6065
4-Guanidinobutanoic acid	C01035	HMDB0003464	Targeted CCM	Up	2.0965	1.068	0.0099371	2.0027
Pyridoxal	C00250	HMDB0001545	Untargeted metabolites	Up	2.1597	1.1108	0.0088521	2.053
5-b-Cholestane-3a ,7a ,12a-triol	C05454	HMDB0001457	Untargeted metabolites	Up	2.2135	1.1463	0.0027515	2.5604
Formylanthranilic acid	C05653	HMDB0004089	Untargeted metabolites	Up	2.2376	1.1619	0.027287	1.564
Creatine	C00300	HMDB0000064	Untargeted metabolites	Up	2.2968	1.1996	0.0017489	2.7572
Aminoadipic acid	C00956	HMDB0000510	Untargeted metabolites	Up	2.3763	1.2487	0.02904	1.537
Propyl cinnamate	C06360	HMDB0037700	Untargeted metabolites	Up	2.3763	1.2487	0.02904	1.537
Carnosine	C00386	HMDB0000033	Untargeted metabolites	Up	2.4888	1.3155	0.0001687	3.7729
L-Carnitine	C00318	HMDB0000062	Targeted CCM	Up	2.5219	1.3345	0.010268	1.9885
O-Acetylserine	C00979	HMDB0003011	Untargeted metabolites	Up	2.5352	1.3421	2.4539e-08	7.6101
L-Glutamic acid	C00025	HMDB0000148	Untargeted metabolites	Up	2.5357	1.3424	2.4248e-08	7.6153
L-Kynurenine	C00328	HMDB0000684	Targeted CCM	Up	2.6111	1.3846	0.036813	1.434
Quinaldic acid	C06325	HMDB0000842	Targeted CCM	Up	2.6286	1.3943	0.021878	1.66
Deoxyguanosine	C00330	HMDB0000085	Targeted CCM	Up	2.6469	1.4043	0.032521	1.4878
L-Aspartic acid	C00049	HMDB0000191	Untargeted metabolites	Up	2.7475	1.4581	3.5334e-05	4.4518
Adenosine	C00212	HMDB0000050	Untargeted metabolites	Up	2.7735	1.4717	1.435e-05	4.8432
N-Acetylmannosamine	C00645	HMDB0001129	Untargeted metabolites	Up	2.8278	1.4997	0.0082488	2.0836
N-Acetyl-D-galactosamine	C05021	HMDB0000853	Untargeted metabolites	Up	2.8299	1.5008	0.0081651	2.088
D-Ribulose 1,5-bisphosphate	C01182	METPA0139	Targeted CCM	Up	2.8361	1.5039	0.008155	2.0886
N-Acetyl-D-glucosamine	C00140	HMDB0000215	Untargeted metabolites	Up	2.8429	1.5074	0.0081598	2.0883
Nicotinic acid	C00253	HMDB0001488	Untargeted metabolites	Up	2.8586	1.5153	3.1769e-05	4.498
Trehalose	C01083	HMDB0000975	Targeted CCM	Up	3.0161	1.5927	0.0068152	2.1665
Orotic acid	C00295	HMDB0000226	Targeted CCM	Up	3.0787	1.6223	0.048383	1.3153
Canavanine	C00308	HMDB0002706	Untargeted metabolites	Up	3.0954	1.6301	0.0027711	2.5573
4-Pyridoxic acid	C00847	HMDB0000017	Targeted CCM	Up	3.2185	1.6864	3.042e-05	4.5168
1-Methyladenosine	C02494	HMDB0003331	Untargeted metabolites	Up	3.3524	1.7452	0.0038007	2.4201
4-Isopropylbenzoic acid	C06578	HMDB0035268	Untargeted metabolites	Up	3.3781	1.7562	0.0014129	2.8499
2-Aminobenzoic acid	C00108	HMDB0001123	Untargeted metabolites	Up	3.522	1.8164	0.00050183	3.2994
3-(2-hydroxyphenyl)prop-2-enoic acid	C01772	HMDB0002641	Untargeted metabolites	Up	3.706	1.8899	0.0026376	2.5788
Ketoleucine	C00233	HMDB0000695	Untargeted metabolites	Up	3.7629	1.9118	0.0018043	2.7437
2-Ketohexanoic acid	C00902	HMDB0001864	Untargeted metabolites	Up	4.3443	2.1191	7.3819e-05	4.1318
L-Serine	C00065	HMDB0000187	Targeted CCM	Up	4.5044	2.1713	2.5622e-06	5.5914
N-Acetylgalactosamine	C01074	HMDB0000212	Targeted CCM	Up	4.5479	2.1852	3.1398e-06	5.5031
Oxoglutaric acid	C00026	HMDB0000208	Targeted CCM	Up	4.7948	2.2615	0.0028389	2.5469
L-Glutamine	C00064	HMDB0000641	Targeted CCM	Up	4.8436	2.2761	0.00032109	3.4934
L-Cystathionine	C02291	HMDB0000099	Targeted CCM	Up	4.8546	2.2793	4.3106e-06	5.3655
Phenylpyruvic acid	C00166	HMDB0000205	Targeted CCM	Up	4.8777	2.2862	0.00083547	3.0781
Estradiol	C00951	HMDB0000151	Untargeted metabolites	Up	5.1556	2.3662	0.0027549	2.5599
Mannitol	C00392	HMDB0000765	Untargeted metabolites	Up	5.1578	2.3668	0.015161	1.8193
Sorbitol	C00794	HMDB0000247	Untargeted metabolites	Up	5.1578	2.3668	0.015159	1.8193
Epicatechin	C09727	HMDB0001871	Untargeted metabolites	Up	5.4815	2.4546	1.0308e-05	4.9868
Erythritol	C00503	HMDB0002994	Untargeted metabolites	Up	5.9087	2.5629	0.0034875	2.4575
Hydroxykynurenine	C02794	HMDB0000732	Untargeted metabolites	Up	7.7558	2.9553	7.1288e-05	4.147
Quinaldic acid	C06325	HMDB0000842	Untargeted metabolites	Up	8.6607	3.1145	7.6687e-07	6.1153
Alpha-ketoisovaleric acid	C00141	HMDB0000019	Targeted CCM	Up	13.856	3.7925	0.0017606	2.7543
4-Hydroxybenzoic acid	C00156	HMDB0000500	Targeted CCM	Up	16.352	4.0314	3.2111e-05	4.4933
Cysteic acid	C00506	HMDB0002757	Untargeted metabolites	Up	19.327	4.2725	0.014775	1.8305
Galactose 1-phosphate	C00446	HMDB0000645	Targeted CCM	Up	34.23	5.0972	0.018941	1.7226
D-Mannose 1-phosphate	C00636	HMDB0006330	Targeted CCM	Up	47.39	5.5665	0.041242	1.3847
Phenylacetylglycine	C05598	HMDB0000821	Untargeted metabolites	Up	>50	5.6481	0.011682	1.9325
Saccharin	C12283	HMDB0029723	Untargeted metabolites	Up	>50	7.5821	2.6479e-05	4.5771
Mevalonic acid-5P	C01107	HMDB0001343	Targeted CCM	Up	>50	8.5767	3.1046e-08	7.508

## Sheet: Table S3
Table S3: Summary of metabolite enrichment analysis data that supports Figure 2.
Metabolite Set	Total Metabolites in pathway	Expected Metabolites	Identified Metabolites	p-Value
Aspartate Metabolism	35	3.76	7	0.072
Malate-Aspartate Shuttle	10	1.07	3	0.0826
Ammonia Recycling	32	3.44	6	0.119
Beta-Alanine Metabolism	34	3.65	6	0.149
Carnitine Synthesis	22	2.36	4	0.204
Homocysteine Degradation	9	0.967	2	0.251
Purine Metabolism	74	7.95	10	0.264
Oxidation of Branched Chain Fatty Acids	26	2.79	4	0.303
Phenylalanine and Tyrosine Metabolism	28	3.01	4	0.354
Urea Cycle	29	3.12	4	0.38
Glucose-Alanine Cycle	13	1.4	2	0.415
Glutamate Metabolism	49	5.26	6	0.433
Glycine and Serine Metabolism	59	6.34	7	0.452
Amino Sugar Metabolism	33	3.54	4	0.481
Phytanic Acid Peroxisomal Oxidation	26	2.79	3	0.542
Alanine Metabolism	17	1.83	2	0.561
Pyrimidine Metabolism	59	6.34	6	0.624
Valine, Leucine and Isoleucine Degradation	60	6.45	6	0.641
Tryptophan Metabolism	60	6.45	6	0.641
Phenylacetate Metabolism	9	0.967	1	0.642
Lysine Degradation	30	3.22	3	0.643
Vitamin B6 Metabolism	20	2.15	2	0.652
Betaine Metabolism	21	2.26	2	0.679
Arginine and Proline Metabolism	53	5.69	5	0.693
Methionine Metabolism	43	4.62	4	0.698
Sulfate/Sulfite Metabolism	22	2.36	2	0.704
Androgen and Estrogen Metabolism	33	3.54	3	0.708
Trehalose Degradation	11	1.18	1	0.715
Taurine and Hypotaurine Metabolism	12	1.29	1	0.746
Phosphatidylethanolamine Biosynthesis	12	1.29	1	0.746
Androstenedione Metabolism	24	2.58	2	0.749
Estrone Metabolism	24	2.58	2	0.749
Ketone Body Metabolism	13	1.4	1	0.774
Nicotinate and Nicotinamide Metabolism	37	3.97	3	0.78
Cysteine Metabolism	26	2.79	2	0.789
Galactose Metabolism	38	4.08	3	0.795
Tyrosine Metabolism	72	7.73	6	0.809
Selenoamino Acid Metabolism	28	3.01	2	0.823
Beta Oxidation of Very Long Chain Fatty Acids	17	1.83	1	0.857
Citric Acid Cycle	32	3.44	2	0.876
Fructose and Mannose Degradation	32	3.44	2	0.876
Butyrate Metabolism	19	2.04	1	0.887
Mitochondrial Electron Transport Chain	19	2.04	1	0.887
Warburg Effect	58	6.23	4	0.889
Nucleotide Sugars Metabolism	20	2.15	1	0.899
Catecholamine Biosynthesis	20	2.15	1	0.899
Ubiquinone Biosynthesis	20	2.15	1	0.899
Lactose Synthesis	20	2.15	1	0.899
Fatty Acid Biosynthesis	35	3.76	2	0.906
Glutathione Metabolism	21	2.26	1	0.91
Propanoate Metabolism	42	4.51	2	0.952
Mitochondrial Beta-Oxidation of Short Chain Saturated Fatty Acids	27	2.9	1	0.955
Histidine Metabolism	43	4.62	2	0.957
Mitochondrial Beta-Oxidation of Long Chain Saturated Fatty Acids	28	3.01	1	0.96
Pentose Phosphate Pathway	29	3.12	1	0.965
Folate Metabolism	29	3.12	1	0.965
Starch and Sucrose Metabolism	31	3.33	1	0.972
Gluconeogenesis	35	3.76	1	0.983
Sphingolipid Metabolism	40	4.3	1	0.99
Fatty acid Metabolism	43	4.62	1	0.993
Steroidogenesis	43	4.62	1	0.993
Bile Acid Biosynthesis	65	6.98	2	0.995
Steroid Biosynthesis	48	5.16	1	0.996
Arachidonic Acid Metabolism	69	7.41	1	1

## Sheet: Table S4
Table S4: Summary of metabolite pathway analysis data that supports Figure 2.
Pathway	Pathway ID	Total	Expected	Hits	Raw p	-LOG10(p)	FDR	Impact
Alanine, aspartate and glutamate metabolism	1	28	2.1285	8	0.00074388	3.1285	0.062486	0.66908	y
D-Glutamine and D-glutamate metabolism	2	6	0.45612	3	0.0072199	2.1415	0.30324	0.5	y
Arginine biosynthesis	3	13	0.98825	4	0.01322	1.8788	0.37015	0.07051	y
Butanoate metabolism	4	15	1.1403	4	0.022417	1.6494	0.46478	0.03175	y
Pyrimidine metabolism	5	40	3.0408	7	0.027665	1.5581	0.46478	0.28472	y
Pantothenate and CoA biosynthesis	6	19	1.4444	4	0.050316	1.2983	0.70443	0.075	y
beta-Alanine metabolism	7	21	1.5964	4	0.069143	1.1602	0.71188	0.11194	y
Nitrogen metabolism	8	6	0.45612	2	0.070197	1.1537	0.71188	0	y
Purine metabolism	9	62	4.7132	8	0.092146	1.0355	0.71188	0.06766	y
Glycine, serine and threonine metabolism	10	34	2.5847	5	0.10994	0.95885	0.71188	0.31657
Histidine metabolism	11	16	1.2163	3	0.11595	0.93572	0.71188	0.09016
Valine, leucine and isoleucine biosynthesis	12	8	0.60815	2	0.11865	0.92574	0.71188	0
Taurine and hypotaurine metabolism	13	8	0.60815	2	0.11865	0.92574	0.71188	0
Phenylalanine metabolism	14	8	0.60815	2	0.11865	0.92574	0.71188	0.2619
Vitamin B6 metabolism	15	9	0.68417	2	0.14523	0.83794	0.81329	0.4902
Glyoxylate and dicarboxylate metabolism	16	32	2.4326	4	0.2216	0.65443	1	0.26191
Pentose phosphate pathway	17	22	1.6724	3	0.23104	0.63632	1	0.04433
Cysteine and methionine metabolism	18	33	2.5086	4	0.23844	0.62262	1	0.20038
Phenylalanine, tyrosine and tryptophan biosynthesis	19	4	0.30408	1	0.27138	0.56643	1	0
Aminoacyl-tRNA biosynthesis	20	48	3.6489	5	0.29865	0.52484	1	0.16667
Amino sugar and nucleotide sugar metabolism	21	37	2.8127	4	0.30828	0.51105	1	0.1936
Nicotinate and nicotinamide metabolism	22	15	1.1403	2	0.31771	0.49797	1	0
Arginine and proline metabolism	23	38	2.8887	4	0.32614	0.4866	1	0.12197
Galactose metabolism	24	27	2.0525	3	0.3379	0.47121	1	0.09523
Tryptophan metabolism	25	39	2.9648	4	0.34407	0.46336	1	0.10464
Fructose and mannose metabolism	26	18	1.3683	2	0.40288	0.39482	1	0.15735
Citrate cycle (TCA cycle)	27	20	1.5204	2	0.45687	0.34021	1	0.09129
Ubiquinone and other terpenoid-quinone biosynthesis	28	9	0.68417	1	0.51014	0.29231	1	0
Ascorbate and aldarate metabolism	29	10	0.76019	1	0.54761	0.26153	1	0.25
Steroid hormone biosynthesis	30	71	5.3974	5	0.64068	0.19336	1	0.12787
Starch and sucrose metabolism	31	16	1.2163	1	0.7197	0.14285	1	0.08235
Pentose and glucuronate interconversions	32	18	1.3683	1	0.76115	0.11853	1	0.07812
Terpenoid backbone biosynthesis	33	18	1.3683	1	0.76115	0.11853	1	0.13968
Sphingolipid metabolism	34	21	1.5964	1	0.81221	0.090334	1	0
Valine, leucine and isoleucine degradation	35	40	3.0408	2	0.82245	0.084892	1	0.02168
Propanoate metabolism	36	23	1.7484	1	0.84007	0.075685	1	0
Tyrosine metabolism	37	42	3.1928	2	0.84312	0.074111	1	0.06467
Lysine degradation	38	25	1.9005	1	0.86383	0.063571	1	0.14085
Primary bile acid biosynthesis	39	46	3.4969	2	0.8781	0.056457	1	0.04925
Glutathione metabolism	40	28	2.1285	1	0.89307	0.049115	1	0.01123
Porphyrin and chlorophyll metabolism	41	30	2.2806	1	0.90901	0.041431	1	0
Drug metabolism - other enzymes	42	38	2.8887	1	0.95241	0.021176	1	0

## Sheet: Table S5
Table S5: Relative phylum abundance in sampled freshwater turtle feces per impacted and reference site.
Phylum	Impacted			Reference
	Mean (Relative Abunance)	SD	n	Mean (Relative Abunance)	SD	n
Bacteroidota	12.39	0.051585	5	28.68	0.164567	5
Cyanobacteria	0.89	0.010003	5	0.09	0.001201	5
Firmicutes	70.19	0.074954	5	50.84	0.097207	5
Fusobacteriota	7.73	0.053585	5	9.48	0.102043	5
Proteobacteria	8.71	0.045544	5	10.66	0.074693	5
Others	0.09	0.000625	5	0.25	0.002952	5

## Sheet: Table S6
									Table S6: Metabolite assignments per source and the chemical cluster ontologies as defined by ChemRICH.
HMDBID	KEGGID	Name	Origin	Diff	Chemical Cluster				Count of Chemical Cluster	Column Labels
HMDB0001185	C00019	S-Adenosylmethionine	Co-Metabolism	0	N/A				Row Labels	Co-Metabolism	Host	Microbiota
HMDB0000243	C00022	Pyruvic acid	Co-Metabolism	1	N/A				Acrylates	1
HMDB0000148	C00025	L-Glutamic acid	Co-Metabolism	0	N/A				Adenosine	1
HMDB0000208	C00026	Oxoglutaric acid	Co-Metabolism	1	N/A				Alkanesulfonic Acids	1
HMDB0000254	C00042	Succinic acid	Co-Metabolism	1	N/A				Amino Acids	3		1
HMDB0000182	C00047	L-Lysine	Co-Metabolism	0	N/A				Amino Acids, Aromatic	2
HMDB0000119	C00048	Glyoxylic acid	Co-Metabolism	0	N/A				Amino Acids, Basic	1
HMDB0000191	C00049	L-Aspartic acid	Co-Metabolism	0	N/A				Amino Acids, Branched-Chain	3		1
HMDB0000095	C00055	Cytidine monophosphate	Co-Metabolism	0	N/A				Amino Acids, Cyclic	3
HMDB0000517	C00062	L-Arginine	Co-Metabolism	0	N/A				Amino Acids, Neutral	1		1
HMDB0000641	C00064	L-Glutamine	Co-Metabolism	1	N/A				Amino Acids, Sulfur	4		1
HMDB0000187	C00065	L-Serine	Co-Metabolism	1	N/A				Aminobenzoates	2		1
HMDB0000696	C00073	L-Methionine	Co-Metabolism	0	N/A				Androstanols		2
HMDB0000214	C00077	Ornithine	Co-Metabolism	1	N/A				Androstenols	2
HMDB0000929	C00078	L-Tryptophan	Co-Metabolism	0	N/A				Benzeneacetamides			1
HMDB0000159	C00079	L-Phenylalanine	Co-Metabolism	0	N/A				Benzoates			2
HMDB0000158	C00082	L-Tyrosine	Co-Metabolism	0	N/A				Beta-Alanine	1
HMDB0000124	C00085	Fructose 6-phosphate	Co-Metabolism	0	Hexosephosphates				Biogenic Monoamines	3
HMDB0001401	C00092	Glucose 6-phosphate	Co-Metabolism	0	Mannosephosphates				Butyrates	6		2
HMDB0000300	C00106	Uracil	Co-Metabolism	1	Pyrimidinones				Caproates			3
HMDB0001123	C00108	2-Aminobenzoic acid	Co-Metabolism	1	Aminobenzoates				Carbohydrates	4
HMDB0000005	C00109	3-methyl pyruvic acid	Co-Metabolism	0	Butyrates				Cholestanols		1
HMDB0001473	C00111	Dihydroxyacetone phosphate	Co-Metabolism	1	Sugar Phosphates				Cholic Acids	1
HMDB0001112	C00118	Glyceraldehyde 3-phosphate	Co-Metabolism	1	Glyceraldehyde				Coumaric Acids			1
HMDB0000283	C00121	D-Ribose	Co-Metabolism	0	Carbohydrates				Cyclohexanecarboxylic Acids			1
HMDB0000134	C00122	Fumaric acid	Co-Metabolism	0	Dicarboxylic Acids				Cyclohexenes			2
HMDB0000687	C00123	L-Leucine	Co-Metabolism	0	Amino Acids, Branched-Chain				Cyclopentanes			2
HMDB0000211	C00137	myo-Inositol	Co-Metabolism	1	N/A				Dicarboxylic Acids	3		3
HMDB0000215	C00140	N-Acetyl-D-glucosamine	Co-Metabolism	1	Hexosamines				Dipeptides	2		2
HMDB0000019	C00141	Alpha-ketoisovaleric acid	Co-Metabolism	1	Keto Acids				Disaccharides	5		1
HMDB0000034	C00147	Adenine	Co-Metabolism	1	Purines				Estranes	3	1
HMDB0000162	C00148	L-Proline	Co-Metabolism	1	Amino Acids, Cyclic				Flavins	1
HMDB0000156	C00149	L-Malic acid	Co-Metabolism	0	Malates				Glucuronates	1
HMDB0000168	C00152	L-Asparagine	Co-Metabolism	1	Amino Acids, Basic				Glutamates	3		1
HMDB0001406	C00153	Niacinamide	Co-Metabolism	0	Nicotinic Acids				Glutarates			2
HMDB0000742	C00155	L-Homocysteine	Co-Metabolism	0	Amino Acids, Sulfur				Glyceraldehyde	1
HMDB0000500	C00156	4-Hydroxybenzoic acid	Co-Metabolism	1	Hydroxybenzoates				Guanidines	3
HMDB0000094	C00158	Citric acid	Co-Metabolism	0	Tricarboxylic Acids				Hexosamines	2
HMDB0000060	C00164	Acetoacetic acid	Co-Metabolism	0	Keto Acids				Hexosephosphates	3		1
HMDB0000205	C00166	Phenylpyruvic acid	Co-Metabolism	1	Pyruvates				Hexoses	3		2
HMDB0001352	C00168	Hydroxypyruvic acid	Co-Metabolism	1	Pyruvates				Hydantoins			1
HMDB0000262	C00178	Thymine	Co-Metabolism	1	Pyrimidinones				Hydroxy Acids	1
HMDB0000098	C00181	D-Xylose	Co-Metabolism	1	Pentoses				Hydroxybenzoates	1		3
HMDB0000883	C00183	L-Valine	Co-Metabolism	0	Amino Acids, Branched-Chain				Hydroxycholesterols		2
HMDB0000190	C00186	L-Lactic acid	Co-Metabolism	0	Butyrates				Hypoxanthines	1
HMDB0000167	C00188	L-Threonine	Co-Metabolism	0	Amino Acids				Imidazoles			1
HMDB0000127	C00191	Glucuronic acid	Co-Metabolism	0	Glucuronates				Keto Acids	4
HMDB0000150	C00198	Gluconolactone	Co-Metabolism	1	Sugar Acids				Malates	1		2
HMDB0000163	C00208	D-Maltose	Co-Metabolism	1	Disaccharides				Mandelic Acids	2
HMDB0000050	C00212	Adenosine	Co-Metabolism	0	Purine Nucleosides				Mannosephosphates	4
HMDB0000273	C00214	Thymidine	Co-Metabolism	0	Pyrimidine Nucleosides				N/A	27		7
HMDB0001043	C00219	Arachidonic acid	Co-Metabolism	0	Unsaturated Fa				Nicotinic Acids	2		1
HMDB0000868	C00231	Xylulose 5-phosphate	Co-Metabolism	0	Pentosephosphates				Organophosphates			1
HMDB0001259	C00232	Succinic acid semialdehyde	Co-Metabolism	0	Succinates				Pentosephosphates	1
HMDB0000695	C00233	Ketoleucine	Co-Metabolism	0	Keto Acids				Pentoses	2		1
HMDB0000132	C00242	Guanine	Co-Metabolism	0	N/A				Peptides			1
HMDB0000186	C00243	Alpha-Lactose	Co-Metabolism	0	Disaccharides				Phenols	1		4
HMDB0000251	C00245	Taurine	Co-Metabolism	0	Alkanesulfonic Acids				Phenylacetates	4		1
HMDB0001545	C00250	Pyridoxal	Co-Metabolism	1	Vitamin B 6				Phenylpropionates	1		2
HMDB0012199	C00251	Chorismate	Microbiota	0	Cyclohexenes				Pipecolic Acids	1
HMDB0001488	C00253	Nicotinic acid	Co-Metabolism	1	Nicotinic Acids				Purine Nucleosides	3
HMDB0000244	C00255	Riboflavin	Co-Metabolism	0	Flavins				Purines	1
HMDB0000625	C00257	Gluconic acid	Co-Metabolism	1	Sugar Acids				Pyridines	2
HMDB0000139	C00258	Glyceric acid	Co-Metabolism	0	Sugar Acids				Pyrimidine Nucleosides	5
HMDB0000157	C00262	Hypoxanthine	Co-Metabolism	1	Hypoxanthines				Pyrimidine Nucleotides	2
HMDB0000719	C00263	L-Homoserine	Microbiota	0	Amino Acids				Pyrimidines	1
HMDB0003345	C00267	Alpha-D-Glucose	Co-Metabolism	0	Hexoses				Pyrimidinones	3		1
HMDB0000230	C00270	N-Acetylneuraminate	Co-Metabolism	0	N/A				Pyruvates	3
HMDB0000195	C00294	Inosine	Co-Metabolism	0	N/A				Ribonucleotides		1
HMDB0000226	C00295	Orotic acid	Co-Metabolism	0	Pyrimidinones				Succinates	3
HMDB0003072	C00296	Quinic acid	Microbiota	0	Cyclohexanecarboxylic Acids				Sugar Acids	5		3
HMDB0000296	C00299	Uridine	Co-Metabolism	1	Pyrimidine Nucleosides				Sugar Alcohols	3		1
HMDB0000064	C00300	Creatine	Co-Metabolism	0	Guanidines				Sugar Phosphates	1
HMDB0002706	C00308	Canavanine	Drug related	1	Amino Acids				Taurine	1
HMDB0000193	C00311	Isocitric acid	Co-Metabolism	0	Tricarboxylic Acids				Terpenes			1
HMDB0000751	C00312	L-Threo-2-pentulose	Co-Metabolism	0	Pentoses				Tricarboxylic Acids	3		1
HMDB0000239	C00314	Pyridoxine	Co-Metabolism	0	Vitamin B 6				Trimethyl Ammonium Compounds	1
HMDB0000062	C00318	L-Carnitine	Drug related	1	Trimethyl Ammonium Compounds				Trisaccharides	1
HMDB0000904	C00327	Citrulline	Co-Metabolism	0	Amino Acids				Tryptophan	2	1
HMDB0000684	C00328	L-Kynurenine	Co-Metabolism	0	Amino Acids				Unsaturated Fa	4
HMDB0000085	C00330	Deoxyguanosine	Co-Metabolism	1	N/A				Vitamin B 6	4
HMDB0000112	C00334	Gamma-Aminobutyric acid	Co-Metabolism	1	Butyrates				Xanthines	3		1
HMDB0000528	C00337	4,5-Dihydroorotic acid	Co-Metabolism	1	N/A
HMDB0000181	C00355	L-Dopa	Co-Metabolism	1	Amino Acids, Aromatic
HMDB0001062	C00357	N-Acetyl-D-Glucosamine 6-Phosphate	Co-Metabolism	0	Mannosephosphates
HMDB0001227	C00364	5-Thymidylic acid	Co-Metabolism	0	Pyrimidine Nucleotides
HMDB0000289	C00366	Uric acid	Co-Metabolism	1	Xanthines
HMDB0002917	C00379	Xylitol	Co-Metabolism	0	Sugar Alcohols
HMDB0000292	C00385	Xanthine	Co-Metabolism	1	Xanthines
HMDB0000033	C00386	Carnosine	Co-Metabolism	1	Dipeptides
HMDB0000133	C00387	Guanosine	Co-Metabolism	0	N/A
HMDB0000870	C00388	Histamine	Co-Metabolism	0	Biogenic Monoamines
HMDB0000765	C00392	Mannitol	Microbiota	1	Sugar Alcohols
HMDB0003352	C00400	Menthol	Drug related	1	Cyclohexanols
HMDB0000172	C00407	L-Isoleucine	Co-Metabolism	0	Amino Acids, Branched-Chain
HMDB0000070	C00408	Pipecolic acid	Co-Metabolism	0	Pipecolic Acids
HMDB0000072	C00417	cis-Aconitic acid	Co-Metabolism	0	Tricarboxylic Acids
HMDB0000227	C00418	Mevalonic acid	Co-Metabolism	0	Hydroxy Acids
HMDB0000076	C00429	Dihydrouracil	Co-Metabolism	0	Pyrimidines
HMDB0001149	C00430	5-Aminolevulinic acid	Co-Metabolism	0	Keto Acids
HMDB0003355	C00431	5-Aminopentanoic acid	Microbiota	0	Amino Acids, Neutral
HMDB0000828	C00438	Ureidosuccinic acid	Co-Metabolism	1	Succinates
HMDB0000645	C00446	Galactose 1-phosphate	Co-Metabolism	1	Hexosephosphates
HMDB0000279	C00449	Saccharopine	Co-Metabolism	0	Glutamates
HMDB0000229	C00455	Nicotinamide ribotide	Host	0	Ribonucleotides
HMDB0000145	C00468	Estrone	Co-Metabolism	1	Estranes
HMDB0003363	C00470	Pectic acid	Unknown	0	Pectins
HMDB0000508	C00474	Ribitol	Microbiota	0	N/A
HMDB0000089	C00475	Cytidine	Co-Metabolism	0	Pyrimidine Nucleosides
HMDB0003402	C00476	D-Lyxose	Microbiota	0	N/A
HMDB0000661	C00489	Glutaric acid	Microbiota	0	Glutarates
HMDB0002092	C00490	Itaconic acid	Co-Metabolism	0	Succinates
HMDB0000192	C00491	L-Cystine	Co-Metabolism	1	Amino Acids, Sulfur
HMDB0003213	C00492	Raffinose	Co-Metabolism	0	Trisaccharides
HMDB0003070	C00493	Shikimic acid	Microbiota	0	Cyclohexenes
HMDB0002994	C00503	Erythritol	Drug related	1	Sugar Alcohols
HMDB0002757	C00506	Cysteic acid	Co-Metabolism	1	Amino Acids, Sulfur
HMDB0000031	C00523	Androsterone	Host	1	Androstanols
HMDB0000012	C00526	Deoxyuridine	Co-Metabolism	0	Pyrimidine Nucleosides
HMDB0001851	C00532	L-Arabitol	Co-Metabolism	0	Sugar Alcohols
HMDB0001431	C00534	Pyridoxamine	Co-Metabolism	1	Vitamin B 6
HMDB0000234	C00535	Testosterone	Co-Metabolism	0	Androstenols
HMDB0001870	C00539	Benzoic acid	Microbiota	1	Benzoates
HMDB0000130	C00544	Homogentisic acid	Co-Metabolism	1	Phenylacetates
HMDB0000216	C00547	Norepinephrine	Co-Metabolism	0	Biogenic Monoamines
HMDB0000101	C00559	Deoxyadenosine	Co-Metabolism	0	Adenosine
HMDB0001392	C00568	p-Aminobenzoic acid	Microbiota	0	Aminobenzoates
HMDB0000058	C00575	Cyclic AMP	Co-Metabolism	1	Purine Nucleosides
HMDB0000128	C00581	Guanidoacetic acid	Co-Metabolism	1	Guanidines
HMDB0002466	C00587	3-Hydroxybenzoic acid	Microbiota	1	Hydroxybenzoates
HMDB0012915	C00590	Coniferyl alcohol	Co-Metabolism	0	Phenols
HMDB0001138	C00624	N-Acetylglutamic acid	Co-Metabolism	0	Glutamates
HMDB0006330	C00636	D-Mannose 1-phosphate	Co-Metabolism	0	Mannosephosphates
HMDB0000020	C00642	p-Hydroxyphenylacetic acid	Co-Metabolism	1	Phenylacetates
HMDB0000472	C00643	5-Hydroxy-L-tryptophan	Co-Metabolism	0	Tryptophan
HMDB0001129	C00645	N-Acetylmannosamine	Co-Metabolism	1	Hexosamines
HMDB0001555	C00647	Pyridoxamine 5-phosphate	Co-Metabolism	0	Vitamin B 6
HMDB0001031	C00673	Deoxyribose 5-phosphate	Co-Metabolism	0	Carbohydrates
HMDB0000899	C00674	Androstanedione	Co-Metabolism	0	Estranes
HMDB0001245	C00705	dCDP	Co-Metabolism	0	Pyrimidine Nucleotides
HMDB0000301	C00785	Urocanic acid	Co-Metabolism	0	Acrylates
HMDB0000562	C00791	Creatinine	Microbiota	0	Imidazoles
HMDB0000247	C00794	Sorbitol	Co-Metabolism	1	Sugar Alcohols
HMDB0001895	C00805	Salicylic acid	Microbiota	0	Hydroxybenzoates
HMDB0002035	C00811	4-Hydroxycinnamic acid	Microbiota	0	Coumaric Acids
HMDB0000426	C00815	Citramalic acid	Microbiota	1	Malates
HMDB0000017	C00847	4-Pyridoxic acid	Co-Metabolism	1	Pyridines
HMDB0000210	C00864	Pantothenic acid	Co-Metabolism	1	Beta-Alanine
HMDB0000565	C00880	Galactonic acid	Microbiota	1	Sugar Acids
HMDB0000014	C00881	Deoxycytidine	Co-Metabolism	1	Pyrimidine Nucleosides
HMDB0001864	C00902	2-Ketohexanoic acid	Unknown	1	Caproates
HMDB0000169	C00936	D-Mannose	Food related	1	Hexoses
HMDB0001314	C00942	Cyclic GMP	Co-Metabolism	0	N/A
HMDB0000151	C00951	Estradiol	Co-Metabolism	1	Estranes
HMDB0000197	C00954	Indoleacetic acid	Co-Metabolism	0	Amino Acids, Aromatic
HMDB0000510	C00956	Aminoadipic acid	Co-Metabolism	1	Dicarboxylic Acids
HMDB0001368	C00957	3-Mercaptopyruvic acid	Co-Metabolism	0	Butyrates
HMDB0001238	C00978	N-Acetylserotonin	Co-Metabolism	0	Tryptophan
HMDB0003011	C00979	O-Acetylserine	Microbiota	1	Peptides
HMDB0000143	C00984	D-Galactose	Co-Metabolism	0	Hexoses
HMDB0000272	C01005	Phosphoserine	Co-Metabolism	0	Amino Acids, Neutral
HMDB0000174	C01019	L-Fucose	Co-Metabolism	0	Hexoses
HMDB0002658	C01020	6-Hydroxynicotinic acid	Microbiota	0	Nicotinic Acids
HMDB0000092	C01026	Dimethylglycine	Co-Metabolism	1	Trimethyl Ammonium Compounds
HMDB0003464	C01035	4-Guanidinobutanoic acid	Co-Metabolism	0	Guanidines
HMDB0003466	C01040	L-Gulonolactone	Co-Metabolism	1	Sugar Acids
HMDB0000044	C01041	Ascorbic acid	Microbiota	0	Sugar Acids
HMDB0062660	C01046	N-methyl-L-glutamic Acid	Microbiota	1	Glutamates
HMDB0000212	C01074	N-Acetylgalactosamine	Unknown	1	Hexosamines
HMDB0000975	C01083	Trehalose	Co-Metabolism	1	Disaccharides
HMDB0000011	C01089	3R-hydroxy-butanoic acid	Co-Metabolism	0	Butyrates
HMDB0001343	C01107	Mevalonic acid-5P	Co-Metabolism	1	N/A
HMDB0255868	C01118	O-Succinyl-L-homoserine	Microbiota	1	N/A
HMDB0000001	C01152	1-Methylhistidine	Co-Metabolism	1	Dipeptides
HMDB0000725	C01157	4-Hydroxyproline	Co-Metabolism	0	Amino Acids, Cyclic
HMDB0000707	C01179	4-Hydroxyphenylpyruvic acid	Co-Metabolism	0	Pyruvates
HMDB0304322	C01182	D-Ribulose 1,5-bisphosphate	Microbiota	1	N/A
HMDB0000077	C01227	Dehydroepiandrosterone	Co-Metabolism	0	Androstenols
HMDB0000176	C01384	Maleic acid	Microbiota	0	Dicarboxylic Acids
HMDB0014526	C01453	Tacrine	Drug related	1	Aminoacridines
HMDB0001151	C01487	Allose	Microbiota	0	Hexoses
HMDB0000462	C01551	Allantoin	Microbiota	0	Hydantoins
HMDB0000714	C01586	Hippuric acid	Microbiota	0	Dipeptides
HMDB0000673	C01595	Linoleic acid	Co-Metabolism	0	Unsaturated Fa
NA	C01596	Maleamate	Microbiota	0	N/A
HMDB0000943	C01620	Threonic acid	Microbiota	1	Butyrates
HMDB0000573	C01712	Elaidic acid	Drug related	0	Unsaturated Fa
HMDB0000715	C01717	Kynurenic acid	Drug related	1	Hydroxyquinolines
HMDB0000749	C01732	Mesaconic acid	Microbiota	0	Dicarboxylic Acids
HMDB0000299	C01762	Xanthosine	Co-Metabolism	1	Purine Nucleosides
HMDB0000549	C01770	Gamma-Butyrolactone	Drug related	0	Furans
HMDB0010720	C01771	But-2-enoic acid	Drug related	0	Butyrates
HMDB0002641	C01772	3-(2-hydroxyphenyl)prop-2-enoic acid	Drug related	1	Coumaric Acids
HMDB0003224	C01801	Deoxyribose	Co-Metabolism	1	Carbohydrates
HMDB0001262	C01835	Maltotriose	Drug related	0	Trisaccharides
HMDB0000267	C01879	Pyroglutamic acid	Co-Metabolism	0	Amino Acids, Cyclic
HMDB0060476	C01880	epsilon-Caprolactone	Microbiota	0	Caproates
HMDB0000138	C01921	Glycocholic acid	Co-Metabolism	0	Cholic Acids
HMDB0001645	C01933	L-Norleucine	Drug related	0	Amino Acids
HMDB0000202	C02170	Methylmalonic acid	Co-Metabolism	1	Dicarboxylic Acids
HMDB0000099	C02291	L-Cystathionine	Co-Metabolism	1	Amino Acids, Sulfur
HMDB0013070	C02325	Sinapyl alcohol	Co-Metabolism	1	Phenylpropionates
HMDB0000660	C02336	D-Fructose	Co-Metabolism	0	Carbohydrates
HMDB0000958	C02341	trans-Aconitic acid	Microbiota	0	Tricarboxylic Acids
HMDB0002894	C02376	5-Methylcytosine	Microbiota	0	Pyrimidinones
HMDB0001901	C02378	Aminocaproic acid	Microbiota	0	Caproates
HMDB0003634	C02452	Perillyl alcohol	Drug related	0	Monoterpenes
HMDB0000646	C02479	L-Arabinose	Microbiota	1	Pentoses
HMDB0003331	C02494	1-Methyladenosine	Unknown	1	Adenosine
HMDB0013751	C02502	2-Hydroxypyridine	Unknown	1	Pyridines
HMDB0000402	C02504	2-Isopropylmalic acid	Microbiota	0	Malates
HMDB0010715	C02505	2-Phenylacetamide	Microbiota	1	Benzeneacetamides
HMDB0060245	C02512	L-3-Cyanoalanine	Microbiota	1	Amino Acids, Branched-Chain
NA	C02522	6-Deoxy-D-glucose	Unknown	0	N/A
HMDB0006355	C02670	Glucuronolactone	Co-Metabolism	0	Sugar Acids
HMDB0001900	C02674	Ribonolactone	Unknown	0	Sugar Acids
HMDB0244272	C02774	10-hydroxy capric acid	Unknown	1	Saturated Fa
HMDB0012327	C02781	Fucose	Unknown	0	Hexoses
HMDB0000732	C02794	Hydroxykynurenine	Unknown	1	Amino Acids
HMDB0003681	C02946	4-Acetamidobutanoic acid	Co-Metabolism	0	Glutamates
HMDB0031307	C02975	Ethyl 3-oxohexanoate	Food related	0	O=Fa_8_1
HMDB0002520	C02979	Beta-Glycerophosphoric acid	Drug related	0	Glycerophosphates
HMDB0001265	C02985	Fucose 1-phosphate	Co-Metabolism	0	Hexosephosphates
HMDB0002005	C02989	Methionine sulfoxide	Microbiota	1	Amino Acids, Sulfur
HMDB0032055	C02997	N-Acetylhistidine	Food related	0	Dipeptides
HMDB0013222	C03065	Beta-Guanidinopropionic acid	Unknown	0	Guanidines
HMDB0032331	C03107	(Z)-4-Hydroxy-6-dodecenoic acid lactone	Unknown	1	Unsaturated Fa
HMDB0003157	C03139	Guanidinosuccinic acid	Unknown	0	Succinates
HMDB0035646	C03173	(Methylthio)acetic acid	Unknown	1	Acetates
HMDB0000694	C03196	L-2-Hydroxyglutaric acid	Microbiota	1	Glutarates
HMDB0000512	C03519	N-Acetyl-L-phenylalanine	Microbiota	0	Dipeptides
HMDB0001496	C03594	7a-Hydroxycholesterol	Host	0	Hydroxycholesterols
HMDB0001539	C03626	Asymmetric dimethylarginine	Drug related	0	Amino Acids, Basic
HMDB0011729	C03661	1-Kestose	Food related	0	Trisaccharides
HMDB0001906	C03665	2-Aminoisobutyric acid	Drug related	1	Aminoisobutyric Acids
HMDB0000755	C03672	Hydroxyphenyllactic acid	Microbiota	0	Phenols
HMDB0003759	C03681	5a-Pregnane-3,20-dione	Host	1	Estranes
HMDB0000232	C03722	Quinolinic acid	Co-Metabolism	0	Pyridines
HMDB0000073	C03758	Dopamine	Co-Metabolism	0	Biogenic Monoamines
HMDB0000355	C03761	3-Hydroxymethylglutaric acid	Drug related	0	Glutarates
HMDB0029757	C03766	4-Hydroxybenzeneacetonitrile	Food related	0	Phenols
HMDB0002961	C03917	Dihydrotestosterone	Host	1	Androstanols
HMDB0062225	C03969	(2E)-Decenoyl-ACP	Drug related	0	Cyclopentanes
HMDB0000691	C04025	Malonic acid	Drug related	1	Dicarboxylic Acids
HMDB0001367	C04256	N-Acetyl-glucosamine 1-phosphate	Unknown	0	Mannosephosphates
HMDB0012141	C04272	(R)-2,3-Dihydroxy-isovalerate	Microbiota	0	Butyrates
HMDB0015188	C04771	Mimosine	Drug related	0	Pyridines
HMDB0000853	C05021	N-Acetyl-D-galactosamine	Unknown	1	Hexosamines
HMDB0000036	C05122	Taurocholic acid	Co-Metabolism	0	Taurine
HMDB0013253	C05135	N-Acetylhistamine	Drug related	0	Biogenic Monoamines
HMDB0001892	C05377	Menaquinone	Drug related	0	Vitamin K
HMDB0001058	C05378	Fructose 1,6-bisphosphate	Co-Metabolism	0	Mannosephosphates
HMDB0002923	C05400	Isomaltose	Co-Metabolism	0	Disaccharides
HMDB0000048	C05402	Melibiose	Co-Metabolism	1	Disaccharides
HMDB0001264	C05422	L-Dehydroascorbic acid	Microbiota	0	Sugar Acids
HMDB0001457	C05454	5-b-Cholestane-3a ,7a ,12a-triol	Host	1	Cholestanols
HMDB0000071	C05512	Deoxyinosine	Co-Metabolism	0	N/A
HMDB0001866	C05580	3,4-Dihydroxymandelic acid	Co-Metabolism	0	Mandelic Acids
HMDB0000291	C05584	Vanillylmandelic acid	Co-Metabolism	0	Mandelic Acids
HMDB0000440	C05593	3-Hydroxyphenylacetic acid	Microbiota	1	Phenylacetates
HMDB0000821	C05598	Phenylacetylglycine	Unknown	1	Dipeptides
HMDB0004072	C05627	4-Hydroxystyrene	Food related	0	Phenols
HMDB0000764	C05629	Hydrocinnamic acid	Microbiota	0	Phenylpropionates
HMDB0004089	C05653	Formylanthranilic acid	Co-Metabolism	1	Aminobenzoates
HMDB0004096	C05660	5-Methoxyindoleacetate	Host	1	Tryptophan
HMDB0240312	C05822	3-CMP	Microbiota	0	N/A
HMDB0015673	C05829	Carglumic acid	Drug related	0	Glutamates
HMDB0000669	C05852	Ortho-Hydroxyphenylacetic acid	Co-Metabolism	1	Phenylacetates
HMDB0000008	C05984	2-Hydroxybutyric acid	Co-Metabolism	0	Butyrates
HMDB0004284	C06044	Tyrosol	Microbiota	1	Phenols
HMDB0012843	C06103	6-Hydroxyhexanoic acid	Microbiota	0	Caproates
HMDB0000448	C06104	Adipic acid	Microbiota	0	Dicarboxylic Acids
HMDB0001109	C06156	Glucosamine-1P	Microbiota	1	Hexosephosphates
HMDB0001865	C06255	2-Oxovaleric acid	Food related	0	Keto Acids
HMDB0000468	C06313	Biopterin	Microbiota	0	N/A
HMDB0034244	C06323	Isoquinoline	Drug related	1	Isoquinolines
HMDB0000842	C06325	Quinaldic acid	Drug related	1	Quinolines
HMDB0037700	C06360	Propyl cinnamate	Food related	1	N/A
HMDB0000055	C06422	Cellobiose	Microbiota	1	Disaccharides
HMDB0001999	C06428	Eicosapentaenoic acid	Co-Metabolism	0	Unsaturated Fa
HMDB0002183	C06429	Docosahexaenoic acid	Co-Metabolism	0	Unsaturated Fa
HMDB0014351	C06539	Reserpine	Drug related	0	Yohimbine
HMDB0035268	C06578	4-Isopropylbenzoic acid	Microbiota	1	Benzoates
HMDB0013035	C06606	Paraoxon	Microbiota	0	Organophosphates
HMDB0000484	C06672	Vanillic acid	Microbiota	1	Hydroxybenzoates
HMDB0001890	C06809	Acetylcysteine	Drug related	1	Amino Acids, Sulfur
HMDB0015140	C07044	Hydroxyurea	Drug related	1	Urea
HMDB0000740	C07064	Lactulose	Drug related	0	Disaccharides
HMDB0000209	C07086	Phenylacetic acid	Co-Metabolism	0	Phenylacetates
HMDB0001889	C07130	Theophylline	Microbiota	1	Xanthines
HMDB0035915	C07287	Sulcatone	Food related	1	Ketones
HMDB0060665	C07446	Isonicotinic acid	Drug related	1	Pyridines
HMDB0011730	C08243	Melezitose	Unknown	0	Trisaccharides
HMDB0030091	C08349	beta-D-Glucosamine	Food related	0	Hexosamines
HMDB0001266	C08356	L-Sorbose	Microbiota	0	Hexoses
HMDB0003229	C08362	Palmitoleic acid	Drug related	0	Unsaturated Fa
HMDB0002080	C08363	Petroselinic acid	Food related	0	Unsaturated Fa
NA	C08459	Stearolic acid	Unknown	0	Saturated Fa
HMDB0032797	C08491	Jasmonic acid	Microbiota	0	Cyclopentanes
HMDB0001844	C08645	Methylsuccinic acid	Food related	0	Succinates
HMDB0036811	C09118	Isopimaric acid	Food related	0	Phenanthrenes
HMDB0001871	C09727	Epicatechin	Drug related	1	Flavonoids
HMDB0012127	C09816	(R)-2-Benzylsuccinic acid	Microbiota	1	Phenylpropionates
HMDB0005812	C09871	Geraniol	Microbiota	0	Terpenes
HMDB0001894	C11045	Aspartame	Drug related	0	Dipeptides
HMDB0036583	C11512	Methyl jasmonate	Microbiota	0	Cyclopentanes
HMDB0000822	C11527	p-Hydroxymandelic acid	Unknown	1	Mandelic Acids
HMDB0240464	C11584	4-Methylumbelliferone glucuronide	Unknown	0	Umbelliferones
NA	C11586	alpha-Naphthyl-beta-D-glucuronide	Unknown	0	N/A
HMDB0029723	C12283	Saccharin	Drug related	1	Benzothiazoles
HMDB0031528	C12296	Isopentyl acetate	Food related	0	Pentanols
HMDB0029599	C12518	Glutaral	Drug related	0	Aldehydes
HMDB0001860	C13747	Paraxanthine	Co-Metabolism	0	Xanthines
HMDB0034155	C14415	Thiourea	Food related	0	Sulfur Compounds
HMDB0006247	C15519	25-Hydroxycholesterol	Host	1	Hydroxycholesterols
HMDB0000957	C15571	Pyrocatechol	Microbiota	0	Phenols
HMDB0000228	C15584	Phenol	Microbiota	1	Phenols
HMDB0038457	C16952	Dihydrocapsaicin	Food related	0	Oleic Acids
HMDB0000672	C19615	Hexadecanedioic acid	Food related	0	Saturated Fa
HMDB0002117	C19670	Oleamide	Food related	1	Oleic Acids
HMDB0000230	C19910	N-Acetylneuraminic acid	Food related	1	Sialic Acids
HMDB0031066	C20356	16-Methylheptadecanoic acid	Food related	0	Saturated Fa
HMDB0000754	C20827	3-Hydroxyisovaleric acid	Unknown	0	Valerates
HMDB0001867	D06890	Chlorphentermine	Drug related	1	Dipeptides
NA	V109	Metabolite_1	Unknown	0	N/A
NA	V111	Metabolite_2	Unknown	0	N/A
NA	V124	Metabolite_3	Unknown	0	N/A
NA	V131	Metabolite_4	Unknown	0	N/A
NA	V137	Metabolite_5	Unknown	1	N/A
NA	V139	Metabolite_6	Unknown	1	N/A
NA	V154	Metabolite_7	Unknown	0	N/A
NA	V156	Metabolite_8	Unknown	1	N/A
NA	V166	Metabolite_9	Unknown	1	N/A
NA	V180	Metabolite_10	Unknown	0	N/A
NA	V192	Metabolite_11	Unknown	0	N/A
NA	V225	Metabolite_12	Unknown	1	N/A
NA	V240	Metabolite_13	Unknown	0	N/A
NA	V258	Metabolite_14	Unknown	1	N/A
NA	V272	Metabolite_15	Unknown	1	N/A
NA	V274	Metabolite_16	Unknown	1	N/A
NA	V277	Metabolite_17	Unknown	1	N/A
NA	V278	Metabolite_18	Unknown	0	N/A
NA	V287	Metabolite_19	Unknown	0	N/A
NA	V288	Metabolite_20	Unknown	0	N/A
NA	V292	Metabolite_21	Unknown	0	N/A
NA	V295	Metabolite_22	Unknown	1	N/A
NA	V297	Metabolite_23	Unknown	0	N/A
NA	V299	Metabolite_24	Unknown	0	N/A
NA	V302	Metabolite_25	Unknown	0	N/A
NA	V306	Metabolite_26	Unknown	0	N/A
NA	V307	Metabolite_27	Unknown	1	N/A
NA	V308	Metabolite_28	Unknown	0	N/A
NA	V309	Metabolite_29	Unknown	0	N/A
NA	V314	Metabolite_30	Unknown	0	N/A
NA	V315	Metabolite_31	Unknown	1	N/A
NA	V318	Metabolite_32	Unknown	0	N/A
NA	V322	Metabolite_33	Unknown	0	N/A
NA	V333	Metabolite_34	Unknown	0	N/A
NA	V339	Metabolite_35	Unknown	0	N/A
NA	V343	Metabolite_36	Unknown	0	N/A
NA	V345	Metabolite_37	Unknown	0	N/A
NA	V349	Metabolite_38	Unknown	0	N/A
NA	V355	Metabolite_39	Unknown	1	N/A
NA	V356	Metabolite_40	Unknown	0	N/A
NA	V357	Metabolite_41	Unknown	0	N/A
NA	V365	Metabolite_42	Unknown	0	N/A
NA	V366	Metabolite_43	Unknown	1	N/A
NA	V370	Metabolite_44	Unknown	0	N/A
NA	V371	Metabolite_45	Unknown	0	N/A
NA	V372	Metabolite_46	Unknown	0	N/A
NA	V382	Metabolite_47	Unknown	0	N/A
NA	V383	Metabolite_48	Unknown	0	N/A
NA	V384	Metabolite_49	Unknown	0	N/A
NA	V387	Metabolite_50	Unknown	0	N/A
NA	V390	Metabolite_51	Unknown	0	N/A
NA	V397	Metabolite_52	Unknown	0	N/A
NA	V414	Metabolite_53	Unknown	0	N/A
NA	V90	Metabolite_54	Unknown	0	N/A
NA	V95	Metabolite_55	Unknown	0	N/A
NA	NA	Metabolite_56	Unknown	0	N/A

## Sheet: Table S7
Table S7: Summary of identified pathways from the MetOrigin host-gut microbiome function analysis.
Origin	No	ID	Pathway name	P-value	Significant Metabolite ID (KEGG)	Significant Metabolites
Co-metabolism	1	ko00250	Alanine, aspartate and glutamate metabolism	3.75e-07	C00022; C00026; C00042+F2:F85; C00064; C00152; C00334; C00438	Pyruvic acid; Oxoglutaric acid; Succinic acid; L-Glutamine; L-Asparagine; Gamma-Aminobutyric acid; Ureidosuccinic acid
Co-metabolism	2	ko00240	Pyrimidine metabolism	9.49e-06	C00064; C00106; C00178; C00299; C00337; C00438; C00881; C02170	L-Glutamine; Uracil; Thymine; Uridine; 4,5-Dihydroorotic acid; Ureidosuccinic acid; Deoxycytidine; Methylmalonic acid
Co-metabolism	3	ko00750	Vitamin B6 metabolism	4.14e-05	C00064; C00118; C00250; C00534; C00847	L-Glutamine; Glyceraldehyde 3-phosphate; Pyridoxal; Pyridoxamine; 4-Pyridoxic acid
Co-metabolism	4	ko00230	Purine metabolism	0.000111	C00064; C00147; C00262; C00330; C00366; C00385; C00575; C01762	L-Glutamine; Adenine; Hypoxanthine; Deoxyguanosine; Uric acid; Xanthine; Cyclic AMP; Xanthosine
Co-metabolism	5	ko00052	Galactose metabolism	0.00014	C00111; C00118; C00137; C00446; C00794; C05402	Dihydroxyacetone phosphate; Glyceraldehyde 3-phosphate; myo-Inositol; Galactose 1-phosphate; Sorbitol; Melibiose
Co-metabolism	6	ko00260	Glycine, serine and threonine metabolism	0.000158	C00022; C00065; C00168; C00581; C01026; C02291	Pyruvic acid; L-Serine; Hydroxypyruvic acid; Guanidoacetic acid; Dimethylglycine; L-Cystathionine
Co-metabolism	7	ko00030	Pentose phosphate pathway	0.000339	C00022; C00118; C00198; C00257; C01801	Pyruvic acid; Glyceraldehyde 3-phosphate; Gluconolactone; Gluconic acid; Deoxyribose
Co-metabolism	8	ko00630	Glyoxylate and dicarboxylate metabolism	0.000344	C00022; C00026; C00042; C00064; C00065; C00168	Pyruvic acid; Oxoglutaric acid; Succinic acid; L-Glutamine; L-Serine; Hydroxypyruvic acid
Co-metabolism	9	ko00410	beta-Alanine metabolism	0.000895	C00106; C00334; C00386; C00864	Uracil; Gamma-Aminobutyric acid; Carnosine; Pantothenic acid
Co-metabolism	10	ko00770	Pantothenate and CoA biosynthesis	0.00121	C00022; C00106; C00141; C00864	Pyruvic acid; Uracil; Alpha-ketoisovaleric acid; Pantothenic acid
Co-metabolism	11	ko00760	Nicotinate and nicotinamide metabolism	0.0018	C00022; C00042; C00111; C00253; C00334	Pyruvic acid; Succinic acid; Dihydroxyacetone phosphate; Nicotinic acid; Gamma-Aminobutyric acid
Co-metabolism	12	ko00270	Cysteine and methionine metabolism	0.00298	C00022; C00065; C00491; C00506; C02291	Pyruvic acid; L-Serine; L-Cystine; Cysteic acid; L-Cystathionine
Co-metabolism	13	ko00350	Tyrosine metabolism	0.00298	C00022; C00042; C00355; C00544; C00642	Pyruvic acid; Succinic acid; L-Dopa; Homogentisic acid; p-Hydroxyphenylacetic acid
Co-metabolism	14	ko00430	Taurine and hypotaurine metabolism	0.00434	C00022; C00026; C00506	Pyruvic acid; Oxoglutaric acid; Cysteic acid
Co-metabolism	15	ko00650	Butanoate metabolism	0.00482	C00022; C00026; C00042; C00334	Pyruvic acid; Oxoglutaric acid; Succinic acid; Gamma-Aminobutyric acid
Co-metabolism	16	ko00020	Citrate cycle (TCA cycle)	0.00504	C00022; C00026; C00042	Pyruvic acid; Oxoglutaric acid; Succinic acid
Co-metabolism	17	ko00710	Carbon fixation in photosynthetic organisms	0.00504	C00022; C00111; C00118	Pyruvic acid; Dihydroxyacetone phosphate; Glyceraldehyde 3-phosphate
Co-metabolism	18	ko00330	Arginine and proline metabolism	0.00608	C00022; C00077; C00148; C00334; C00581	Pyruvic acid; Ornithine; L-Proline; Gamma-Aminobutyric acid; Guanidoacetic acid
Co-metabolism	19	ko00220	Arginine biosynthesis	0.00753	C00026; C00064; C00077	Oxoglutaric acid; L-Glutamine; Ornithine
Co-metabolism	20	ko00360	Phenylalanine metabolism	0.00806	C00022; C00042; C00166; C05852	Pyruvic acid; Succinic acid; Phenylpyruvic acid; Ortho-Hydroxyphenylacetic acid
Co-metabolism	21	ko00053	Ascorbate and aldarate metabolism	0.0117	C00022; C00026; C00137; C01040	Pyruvic acid; Oxoglutaric acid; myo-Inositol; L-Gulonolactone
Co-metabolism	22	ko00471	D-Glutamine and D-glutamate metabolism	0.013	C00026; C00064	Oxoglutaric acid; L-Glutamine
Co-metabolism	23	ko00970	Aminoacyl-tRNA biosynthesis	0.0133	C00064; C00065; C00148; C00152	L-Glutamine; L-Serine; L-Proline; L-Asparagine
Co-metabolism	24	ko00680	Methane metabolism	0.0157	C00022; C00065; C00111; C00118; C00168	Pyruvic acid; L-Serine; Dihydroxyacetone phosphate; Glyceraldehyde 3-phosphate; Hydroxypyruvic acid
Co-metabolism	25	ko00040	Pentose and glucuronate interconversions	0.0172	C00022; C00026; C00111; C00181	Pyruvic acid; Oxoglutaric acid; Dihydroxyacetone phosphate; D-Xylose
Co-metabolism	26	ko00010	Glycolysis / Gluconeogenesis	0.0173	C00022; C00111; C00118	Pyruvic acid; Dihydroxyacetone phosphate; Glyceraldehyde 3-phosphate
Co-metabolism	27	ko00900	Terpenoid backbone biosynthesis	0.0339	C00022; C00118; C01107	Pyruvic acid; Glyceraldehyde 3-phosphate; Mevalonic acid-5P
Co-metabolism	28	ko00720	Carbon fixation pathways in prokaryotes	0.0432	C00022; C00026; C00042	Pyruvic acid; Oxoglutaric acid; Succinic acid
Co-metabolism	29	ko00562	Inositol phosphate metabolism	0.0457	C00111; C00118; C00137	Dihydroxyacetone phosphate; Glyceraldehyde 3-phosphate; myo-Inositol
Co-metabolism	30	ko00310	Lysine degradation	0.0483	C00026; C00042; C00956	Oxoglutaric acid; Succinic acid; Aminoadipic acid
Co-metabolism	31	ko00290	Valine, leucine and isoleucine biosynthesis	0.063	C00022; C00141	Pyruvic acid; Alpha-ketoisovaleric acid
Co-metabolism	32	ko00261	Monobactam biosynthesis	0.063	C00022; C00065	Pyruvic acid; L-Serine
Co-metabolism	33	ko00051	Fructose and mannose metabolism	0.065	C00111; C00118; C00794	Dihydroxyacetone phosphate; Glyceraldehyde 3-phosphate; Sorbitol
Co-metabolism	34	ko00363	Bisphenol degradation	0.07	C00156	4-Hydroxybenzoic acid
Co-metabolism	35	ko00460	Cyanoamino acid metabolism	0.078	C00065; C00152	L-Serine; L-Asparagine
Co-metabolism	36	ko00473	D-Alanine metabolism	0.087	C00022	Pyruvic acid
Co-metabolism	37	ko00620	Pyruvate metabolism	0.089	C00022; C00042	Pyruvic acid; Succinic acid
Co-metabolism	38	ko00730	Thiamine metabolism	0.094	C00022; C00118	Pyruvic acid; Glyceraldehyde 3-phosphate
Co-metabolism	39	ko00920	Sulfur metabolism	0.1	C00042; C00065	Succinic acid; L-Serine
Co-metabolism	40	ko00340	Histidine metabolism	0.117	C00386; C01152	Carnosine; 4-Hydroxyproline
Co-metabolism	41	ko00400	Phenylalanine, tyrosine and tryptophan biosynthesis	0.117	C00108; C00166	2-Aminobenzoic acid; Phenylpyruvic acid
Co-metabolism	42	ko00621	Dioxin degradation	0.117	C00022; C00108	Pyruvic acid; 2-Aminobenzoic acid
Co-metabolism	43	ko00300	Lysine biosynthesis	0.123	C00026; C00956	Oxoglutaric acid; 3-Mercaptopyruvic acid
Co-metabolism	44	ko00500	Starch and sucrose metabolism	0.129	C00208; C01083	D-Maltose; 3R-hydroxy-butanoic acid
Co-metabolism	45	ko00520	Amino sugar and nucleotide sugar metabolism	0.13	C00140; C00181; C00446; C00645	N-Acetyl-D-glucosamine; D-Xylose; Galactose 1-phosphate; N-Acetylmannosamine
Co-metabolism	46	ko00365	Furfural degradation	0.135	C00026	Oxoglutaric acid
Co-metabolism	47	ko00472	D-Arginine and D-ornithine metabolism	0.15	C00077	Ornithine
Co-metabolism	48	ko00997	Biosynthesis of various secondary metabolites - part 3	0.154	C00065; C00077	L-Serine; Ornithine
Co-metabolism	49	ko00280	Valine, leucine and isoleucine degradation	0.16	C00141; C02170	Alpha-ketoisovaleric acid; L-Cystathionine
Co-metabolism	50	ko00331	Clavulanic acid biosynthesis	0.166	C00118	Glyceraldehyde 3-phosphate
Co-metabolism	51	ko00640	Propanoate metabolism	0.186	C00042; C00111	Succinic acid; Dihydroxyacetone phosphate
Co-metabolism	52	ko00380	Tryptophan metabolism	0.225	C00108; C05653	2-Aminobenzoic acid; 5-Methoxyindoleacetate
Co-metabolism	53	ko00232	Caffeine metabolism	0.238	C00385	Xanthine
Co-metabolism	54	ko00311	Penicillin and cephalosporin biosynthesis	0.252	C00956	3-Mercaptopyruvic acid
Co-metabolism	55	ko00333	Prodigiosin biosynthesis	0.278	C00148	L-Proline
Co-metabolism	56	ko00521	Streptomycin biosynthesis	0.278	C00137	myo-Inositol
Co-metabolism	57	ko00130	Ubiquinone and other terpenoid-quinone biosynthesis	0.286	C00156; C00544	4-Hydroxybenzoic acid; Homogentisic acid
Co-metabolism	58	ko00910	Nitrogen metabolism	0.291	C00064	L-Glutamine
Co-metabolism	59	ko00627	Aminobenzoate degradation	0.306	C00108; C00156	2-Aminobenzoic acid; 4-Hydroxybenzoic acid
Co-metabolism	60	ko00362	Benzoate degradation	0.326	C00022; C00156	Pyruvic acid; 4-Hydroxybenzoic acid
Co-metabolism	61	ko00643	Styrene degradation	0.329	C00544	Homogentisic acid
Co-metabolism	62	ko00660	C5-Branched dibasic acid metabolism	0.329	C00022	Pyruvic acid
Co-metabolism	63	ko00600	Sphingolipid metabolism	0.341	C00065	L-Serine
Co-metabolism	64	ko00332	Carbapenem biosynthesis	0.376	C00148	L-Proline
Co-metabolism	65	ko00405	Phenazine biosynthesis	0.376	C00108	2-Aminobenzoic acid
Co-metabolism	66	ko00140	Steroid hormone biosynthesis	0.385	C00468; C00951	Estrone; Indoleacetic acid
Co-metabolism	67	ko00561	Glycerolipid metabolism	0.42	C00111	Dihydroxyacetone phosphate
Co-metabolism	68	ko00440	Phosphonate and phosphinate metabolism	0.431	C00022	Pyruvic acid
Co-metabolism	69	ko00480	Glutathione metabolism	0.441	C00077	Ornithine
Co-metabolism	70	ko00623	Toluene degradation	0.49	C00156	4-Hydroxybenzoic acid
Co-metabolism	71	ko00622	Xylene degradation	0.499	C00022	Pyruvic acid
Co-metabolism	72	ko00404	Staurosporine biosynthesis	0.526	C00148	L-Proline
Co-metabolism	73	ko00998	Biosynthesis of various secondary metabolites - part 2	0.575	C00108	2-Aminobenzoic acid
Co-metabolism	74	ko00564	Glycerophospholipid metabolism	0.59	C00111	Dihydroxyacetone phosphate
Co-metabolism	75	ko00790	Folate biosynthesis	0.64	C00156	4-Hydroxybenzoic acid
Co-metabolism	76	ko00541	O-Antigen nucleotide sugar biosynthesis	0.741	C00645	N-Acetylmannosamine
Host	1	cpic00140	Steroid hormone biosynthesis	0.00205	C00523; C03681; C03917	Androsterone; Quinolinic acid; (2E)-Decenoyl-ACP
Host	3	cpic00380	Tryptophan metabolism	0.146	C05660	3-CMP
Hots	2	cpic00120	Primary bile acid biosynthesis	0.0127	C05454; C15519	Deoxyinosine; Pyrocatechol
Microbiota	1	ko00270	Cysteine and methionine metabolism	0.00357	C00979; C01118; C02989	D-Galactose; 1-Methylhistidine; N-Acetylhistidine
Microbiota	2	ko00920	Sulfur metabolism	0.0121	C00979; C01118	D-Galactose; 1-Methylhistidine
Microbiota	3	ko00623	Toluene degradation	0.0182	C00587; C09816	3-Hydroxybenzoic acid; Geraniol
Microbiota	4	ko00350	Tyrosine metabolism	0.0344	C05593; C06044	Phenylacetylglycine; 6-Hydroxyhexanoic acid
Microbiota	5	ko00232	Caffeine metabolism	0.082	C07130	Sulcatone
Microbiota	6	ko00710	Carbon fixation in photosynthetic organisms	0.108	C01182	Dehydroepiandrosterone
Microbiota	7	ko00643	Styrene degradation	0.119	C02505	L-3-Cyanoalanine
Microbiota	8	ko00460	Cyanoamino acid metabolism	0.139	C02512	l-3-cyanoalanine
Microbiota	9	ko00400	Phenylalanine, tyrosine and tryptophan biosynthesis	0.173	C00587	3-Hydroxybenzoic acid
Microbiota	10	ko00622	Xylene degradation	0.196	C06578	Paraoxon
Microbiota	11	ko00624	Polycyclic aromatic hydrocarbon degradation	0.196	C00587	3-Hydroxybenzoic acid
Microbiota	12	ko00360	Phenylalanine metabolism	0.228	C02505	L-3-Cyanoalanine
Microbiota	13	ko00052	Galactose metabolism	0.233	C00880	Deoxycytidine
Microbiota	14	ko00310	Lysine degradation	0.233	C03196	N-Acetyl-L-phenylalanine
Microbiota	15	ko00051	Fructose and mannose metabolism	0.259	C00392	Mannitol
Microbiota	16	ko00630	Glyoxylate and dicarboxylate metabolism	0.267	C01182	Dehydroepiandrosterone
Microbiota	17	ko00627	Aminobenzoate degradation	0.301	C06672	Acetylcysteine
Microbiota	18	ko00362	Benzoate degradation	0.313	C00587	3-Hydroxybenzoic acid
Microbiota	19	ko00680	Methane metabolism	0.382	C01046	N-Acetylgalactosamine
Microbiota	20	ko00520	Amino sugar and nucleotide sugar metabolism	0.454	C06156	2-Oxovaleric acid

## Sheet: Table S8
Table S8. Summary of water quality data from the impacted and reference sites
Water Quality Parameter	Impacted*	Reference^
pH	8.41 ± 0.035	7.74 ± 0.17
Electrical conductivity (EC; µS/cm)	3080 ± 10	982 ± 245
Total dissolved Salts (mg/L)	2007 ± 5	500 ± 109
Total Hardness as CaCO3 (mg/L)	336 ± 1	258 ± 49
Sulphate as SO4 (mg/L)	64 ± <0.1	90.3 ± 0.5
Chloride (mg/L)	847 ± 4	160 ± 10
Calcium (mg/L)	45.7 ± 0.5	48.3 ± 5.5
Magnesium (mg/L)	54.0 ± 0.5	34.0 ± 9.0
Sodium (mg/L)	414.0 ± 2.0	89.0 ± 26.0
Potassium (mg/L)	157.3 ± 1.0	3.2 ± 1.5
ΣPFAS (µg/L)	32.7 ± 1.1	< LOR
*Note, water quality data presented represents the average (n=3) ± ½ the range.
^ Average water quality data from sate based monitoring programs.

## Sheet: Figure S1
Figure S1: MinION 16S processed data rarefaction curves.

## Sheet: Figure S2
Figure S2: identified pathways from the host-microbiome function analysis.

[truncated: 4 more sheets: Figure S3, Figure S4, Figure S5, Figure S6]
